# Supplementary material for: The Feasibility and Impact of Practising Online Forest Bathing to Improve Anxiety, Rumination, Social Connection and Long-COVID Symptoms: A Pilot Study
Source: Int J Environ Res Public Health. 2022 Nov 12;19(22):14905. doi: 10.3390/ijerph192214905 (PMC9691063; doi:10.3390/ijerph192214905)
Supplement: Supplementary file 1 [file ijerph-19-14905-s001.zip]

Archive with 1 entries (1 files):
- ijerph-1974527-supplementary.pdf
